# Supplementary material for: Comparison of soil organic carbon and total nitrogen stocks between farmland treated with three and six years level soil bund and adjacent farmland without conservation measure: In the case of southwestern Ethiopia
Source: PLoS One. 2021 May 27;16(5):e0252123. doi: 10.1371/journal.pone.0252123 (PMC8158939; doi:10.1371/journal.pone.0252123)
Supplement: S1 Appendix — (XLSX) [file pone.0252123.s001.xlsx]

## Sheet:  SOC stock
	REP	AGE	ZONE	DEPTH (cm)	SAND (%)	CLAY (%)	SILT (%)	Bulk Density	Organic Carbon	SOC Stocks (Mg/Ha)
	1	1	1	1	58	30	5	1.1	2.23	49.06
	1	1	1	2	56	30	5	1.22	2.04	49.78
	1	1	1	3					4.27	98.84
	1	1	2	1	64	24	9	1.18	2.06	48.62
	1	1	2	2	54	32	5	1.19	1.48	35.22
	1	1	2	3					3.54	83.84
	1	1	3	1	52	30	5	1.1	2.11	46.42
	1	1	3	2	64	24	9	1.22	1.43	34.89
	1	1	3	3					3.54	81.31
	1	2	1	1	60	26	12	1.14	2.35	53.58
	1	2	1	2	62	26	14	1.17	2.06	48.2
	1	2	1	3					4.41	101.78
	1	2	2	1	53	36	12	1.1	2.16	47.52
	1	2	2	2	51	40	14	1.31	1.83	47.95
	1	2	2	3					3.99	95.47
	1	2	3	1	55	34	18	1.16	2.31	53.59
	1	2	3	2	51	44	12	1.25	1.7	42.5
	1	2	3	3					4.01	96.09
	1	3	1	1	67	28	14	1.01	2.2	44.44
	1	3	1	2	55	40	12	1.24	1.41	34.97
	1	3	1	3					3.61	79.41
	1	3	2	1	45	46	9	1.05	2.15	45.15
	1	3	2	2	61	34	9	1.23	1.74	42.8
	1	3	2	3					3.89	87.95
	1	3	3	1	67	28	11	1	2.5	50
	1	3	3	2	55	36	5	1.13	1.8	40.68
	1	3	3	3					4.3	90.68
	2	1	1	1	60	32	12	1.15	2	46
	2	1	1	2	66	30	8	1.38	1.38	38.09
	2	1	1	3					3.38	84.09
	2	1	2	1	50	38	10	1.1	2.34	51.48
	2	1	2	2	62	30	10	1.26	1.34	33.77
	2	1	2	3					3.68	85.25
	2	1	3	1	58	32	16	1.05	1.88	39.48
	2	1	3	2	60	30	12	1.23	1.7	41.82
	2	1	3	3					3.58	81.3
	2	2	1	1	62	28	8	1.12	1.95	43.68
	2	2	1	2	54	36	4	1.24	1.4	34.72
	2	2	1	3					3.35	78.4
	2	2	2	1	54	30	12	1.03	1.82	37.49
	2	2	2	2	68	22	8	1.36	1.62	44.06
	2	2	2	3					3.44	81.56
	2	2	3	1	50	36	10	1.05	2.25	47.25
	2	2	3	2	52	36	10	1.18	1.84	43.42
	2	2	3	3					4.09	90.67
	2	3	1	1	56	32	10	0.87	2.44	42.46
	2	3	1	2	68	24	10	1.2	1.58	37.92
	2	3	1	3					4.02	80.38
	2	3	2	1	60	30	16	1.03	2.23	45.94
	2	3	2	2	56	34	10	1.19	2.01	47.84
	2	3	2	3					4.24	93.78
	2	3	3	1	50	34	14	0.97	2.29	44.43
	2	3	3	2	62	26	12	1.06	1.89	40.07
	2	3	3	3					4.18	84.49
	3	1	1	1	64	24	10	1.2	1.6	38.4
	3	1	1	2	64	24	8	1.32	1.39	36.7
	3	1	1	3					2.99	75.1
	3	1	2	1	54	34	8	1.06	2.67	56.6
	3	1	2	2	60	28	18	1.22	2.06	50.26
	3	1	2	3					4.73	106.87
	3	1	3	1	68	22	10	1.19	2.24	53.31
	3	1	3	2	60	26	4	1.3	1.85	48.1
	3	1	3	3					4.09	101.41
	3	2	1	1	62	26	12	1.08	2.44	52.7
	3	2	1	2	64	24	12	1.18	2.19	51.68
	3	2	1	3					4.63	104.39
	3	2	2	1	60	26	12	1	2.51	50.2
	3	2	2	2	54	32	12	1.07	1.62	34.67
	3	2	2	3					4.13	84.87
	3	2	3	1	60	26	10	1.14	2.5	57
	3	2	3	2	52	34	14	1.17	1.91	44.69
	3	2	3	3					4.41	101.69
	3	3	1	1	68	22	12	1.02	2.71	55.28
	3	3	1	2	70	22	12	1.17	2.12	49.61
	3	3	1	3					4.83	104.89
	3	3	2	1	54	38	14	1.09	2.67	58.21
	3	3	2	2	52	30	14	1.22	2.23	54.41
	3	3	2	3					4.9	112.62
	3	3	3	1	58	32	14	1.03	2.75	56.65
	3	3	3	2	58	38	14	1.17	1.96	45.86
	3	3	3	3					4.71	102.51
	4	1	1	1	52	38	12	1.14	2.32	52.9
	4	1	1	2	60	32	12	1.26	1.53	38.56
	4	1	1	3					3.85	91.45
	4	1	2	1	54	34	12	1.1	2.3	50.6
	4	1	2	2	58	34	10	1.22	1.69	41.24
	4	1	2	3					3.99	91.84
	4	1	3	1	58	32	14	1.18	2.55	60.18
	4	1	3	2	58	32	14	1.25	1.84	46
	4	1	3	3					4.39	106.18
	4	2	1	1	66	22	10	1.1	2.57	56.54
	4	2	1	2	72	20	8	1.19	2.21	52.6
	4	2	1	3					4.78	109.14
	4	2	2	1	62	26	12	1.09	2.37	51.67
	4	2	2	2	60	30	8	1.2	2.13	51.12
	4	2	2	3					4.5	102.79
	4	2	3	1	60	28	8	1.1	2.03	44.66
	4	2	3	2	60	28	8	1.12	1.69	37.86
	4	2	3	3					3.72	82.52
	4	3	1	1	66	22	12	1.11	2.59	57.5
	4	3	1	2	60	28	8	1.15	2.62	60.26
	4	3	1	3					5.21	117.76
	4	3	2	1	68	20	12	1.01	2.81	56.76
	4	3	2	2	66	24	10	1.13	2	45.2
	4	3	2	3					4.81	101.96
	4	3	3	1	58	28	12	1.05	2.76	57.96
	4	3	3	2	56	30	12	1.05	2.72	57.12
	4	3	3	3					5.48	115.08
	5	1	1	1	56	34	10	1.18	2.01	47.44
	5	1	1	2	68	26	8	1.21	1.44	34.85
	5	1	1	3					3.45	82.28
	5	1	2	1	56	36	10	1.13	1.62	36.61
	5	1	2	2	60	32	2	1.3	1.98	51.48
	5	1	2	3					3.6	88.09
	5	1	3	1	44	44	12	1.12	2.6	58.24
	5	1	3	2	50	42	8	1.21	2.32	56.14
	5	1	3	3					4.92	114.38
	5	2	1	1	54	36	10	1.1	2.68	58.96
	5	2	1	2	48	46	6	1.3	1.75	45.5
	5	2	1	3					4.43	104.46
	5	2	2	1	50	44	8	1.11	2.62	58.16
	5	2	2	2	62	32	8	1.22	2.4	58.56
	5	2	2	3					5.02	116.72
	5	2	3	1	56	32	12	1.08	2.61	56.38
	5	2	3	2	48	42	9	1.14	2.05	46.74
	5	2	3	3					4.66	103.12
	5	3	1	1	56	34	10	1.08	2.46	53.14
	5	3	1	2	52	40	6	1.11	1.93	42.85
	5	3	1	3					4.39	95.98
	5	3	2	1	58	32	6	1.09	2.56	55.81
	5	3	2	2	58	40	6	1.21	2.25	54.45
	5	3	2	3					4.81	110.26
	5	3	3	1	48	40	12	1.05	2.44	51.24
	5	3	3	2	54	38	10	1.11	2.09	46.4
	5	3	3	3					4.53	97.64
	6	1	1	1	62	30	10	1.1	1.75	38.5
	6	1	1	2	66	26	6	1.3	1.43	37.18
	6	1	1	3					3.18	75.68
	6	1	2	1	58	32	12	1.09	2.67	58.21
	6	1	2	2	54	36	18	1.25	1.91	47.75
	6	1	2	3					4.58	105.96
	6	1	3	1	58	32	8	1.17	2.75	64.35
	6	1	3	2	56	36	12	1.29	2.17	55.99
	6	1	3	3					4.92	120.34
	6	2	1	1	60	30	8	1.19	2.64	62.83
	6	2	1	2	66	28	8	1.2	2.04	48.96
	6	2	1	3					4.68	111.79
	6	2	2	1	62	30	10	1.02	2.03	41.41
	6	2	2	2	60	34	10	1.17	1.71	40.01
	6	2	2	3					3.74	81.43
	6	2	3	1	58	32	10	1.12	2.25	50.4
	6	2	3	2	58	32	8	1.14	1.83	41.72
	6	2	3	3					4.08	92.12
	6	3	1	1	46	44	10	1.03	2.68	55.21
	6	3	1	2	58	36	6	1.23	2.13	52.4
	6	3	1	3					4.81	107.61
	6	3	2	1	58	30	8	1.01	2.45	49.49
	6	3	2	2	50	32	6	1.11	1.93	42.85
	6	3	2	3					4.38	92.34
	6	3	3	1	64	28	10	0.98	2.73	53.51
	6	3	3	2	48	40	10	1.18	1.82	42.95
	6	3	3	3					4.55	96.46

## Sheet: TN stock
	REP	AGE	ZONE	DEPTH (cm)	SAND (%)	CLAY (%)	SILT (%)	Bulk Density	Nitrogen fraction	TN Stocks (Mg/Ha)
	1	1	1	1	58	30	5	1.1	0.21	4.62
	1	1	1	2	56	30	5	1.22	0.16	3.9
	1	1	1	3					0.37	8.52
	1	1	2	1	64	24	9	1.18	0.2	4.72
	1	1	2	2	54	32	5	1.19	0.14	3.33
	1	1	2	3					0.34	8.05
	1	1	3	1	52	30	5	1.1	0.21	4.62
	1	1	3	2	64	24	9	1.22	0.19	4.64
	1	1	3	3					0.4	9.26
	1	2	1	1	60	26	12	1.14	0.18	4.1
	1	2	1	2	62	26	14	1.17	0.18	4.21
	1	2	1	3					0.36	8.32
	1	2	2	1	53	36	12	1.1	0.23	5.06
	1	2	2	2	51	40	14	1.31	0.26	6.81
	1	2	2	3					0.49	11.87
	1	2	3	1	55	34	18	1.16	0.25	5.8
	1	2	3	2	51	44	12	1.25	0.23	5.75
	1	2	3	3					0.48	11.55
	1	3	1	1	67	28	14	1.01	0.25	5.05
	1	3	1	2	55	40	12	1.24	0.19	4.71
	1	3	1	3					0.44	9.76
	1	3	2	1	45	46	9	1.05	0.23	4.83
	1	3	2	2	61	34	9	1.23	0.18	4.43
	1	3	2	3					0.41	9.26
	1	3	3	1	67	28	11	1	0.23	4.6
	1	3	3	2	55	36	5	1.13	0.2	4.52
	1	3	3	3					0.43	9.12
	2	1	1	1	60	32	12	1.15	0.2	4.6
	2	1	1	2	66	30	8	1.38	0.15	4.14
	2	1	1	3					0.35	8.74
	2	1	2	1	50	38	10	1.1	0.2	4.4
	2	1	2	2	62	30	10	1.26	0.14	3.53
	2	1	2	3					0.34	7.93
	2	1	3	1	58	32	16	1.05	0.22	4.62
	2	1	3	2	60	30	12	1.23	0.14	3.44
	2	1	3	3					0.36	8.06
	2	2	1	1	62	28	8	1.12	0.15	3.36
	2	2	1	2	54	36	4	1.24	0.15	3.72
	2	2	1	3					0.3	7.08
	2	2	2	1	54	30	12	1.03	0.27	5.56
	2	2	2	2	68	22	8	1.36	0.24	6.53
	2	2	2	3					0.51	12.09
	2	2	3	1	50	36	10	1.05	0.24	5.04
	2	2	3	2	52	36	10	1.18	0.18	4.25
	2	2	3	3					0.42	9.29
	2	3	1	1	56	32	10	0.87	0.25	4.35
	2	3	1	2	68	24	10	1.2	0.21	5.04
	2	3	1	3					0.46	9.39
	2	3	2	1	60	30	16	1.03	0.27	5.56
	2	3	2	2	56	34	10	1.19	0.22	5.24
	2	3	2	3					0.49	10.8
	2	3	3	1	50	34	14	0.97	0.25	4.85
	2	3	3	2	62	26	12	1.06	0.18	3.82
	2	3	3	3					0.43	8.67
	3	1	1	1	64	24	10	1.2	0.26	6.24
	3	1	1	2	64	24	8	1.32	0.26	6.86
	3	1	1	3					0.52	13.1
	3	1	2	1	54	34	8	1.06	0.25	5.3
	3	1	2	2	60	28	18	1.22	0.2	4.88
	3	1	2	3					0.45	10.18
	3	1	3	1	68	22	10	1.19	0.2	4.76
	3	1	3	2	60	26	4	1.3	0.13	3.38
	3	1	3	3					0.33	8.14
	3	2	1	1	62	26	12	1.08	0.25	5.4
	3	2	1	2	64	24	12	1.18	0.2	4.72
	3	2	1	3					0.45	10.12
	3	2	2	1	60	26	12	1	0.14	2.8
	3	2	2	2	54	32	12	1.07	0.21	4.49
	3	2	2	3					0.35	7.29
	3	2	3	1	60	26	10	1.14	0.21	4.79
	3	2	3	2	52	34	14	1.17	0.22	5.15
	3	2	3	3					0.43	9.94
	3	3	1	1	68	22	12	1.02	0.27	5.51
	3	3	1	2	70	22	12	1.17	0.19	4.45
	3	3	1	3					0.46	9.95
	3	3	2	1	54	38	14	1.09	0.09	1.96
	3	3	2	2	52	30	14	1.22	0.17	4.15
	3	3	2	3					0.26	6.11
	3	3	3	1	58	32	14	1.03	0.26	5.36
	3	3	3	2	58	38	14	1.17	0.17	3.98
	3	3	3	3					0.43	9.33
	4	1	1	1	52	38	12	1.14	0.22	5.02
	4	1	1	2	60	32	12	1.26	0.25	6.3
	4	1	1	3					0.47	11.32
	4	1	2	1	54	34	12	1.1	0.09	1.98
	4	1	2	2	58	34	10	1.22	0.26	6.34
	4	1	2	3					0.35	8.32
	4	1	3	1	58	32	14	1.18	0.17	4.01
	4	1	3	2	58	32	14	1.25	0.24	6
	4	1	3	3					0.41	10.01
	4	2	1	1	66	22	10	1.1	0.22	4.84
	4	2	1	2	72	20	8	1.19	0.19	4.52
	4	2	1	3					0.41	9.36
	4	2	2	1	62	26	12	1.09	0.23	5.01
	4	2	2	2	60	30	8	1.2	0.18	4.32
	4	2	2	3					0.41	9.33
	4	2	3	1	60	28	8	1.1	0.2	4.4
	4	2	3	2	60	28	8	1.12	0.23	5.15
	4	2	3	3					0.43	9.55
	4	3	1	1	66	22	12	1.11	0.23	5.11
	4	3	1	2	60	28	8	1.15	0.2	4.6
	4	3	1	3					0.43	9.71
	4	3	2	1	68	20	12	1.01	0.26	5.25
	4	3	2	2	66	24	10	1.13	0.18	4.07
	4	3	2	3					0.44	9.32
	4	3	3	1	58	28	12	1.05	0.24	5.04
	4	3	3	2	56	30	12	1.05	0.21	4.41
	4	3	3	3					0.45	9.45
	5	1	1	1	56	34	10	1.18	0.2	4.72
	5	1	1	2	68	26	8	1.21	0.14	3.39
	5	1	1	3					0.34	8.11
	5	1	2	1	56	36	10	1.13	0.27	6.1
	5	1	2	2	60	32	2	1.3	0.19	4.94
	5	1	2	3					0.46	11.04
	5	1	3	1	44	44	12	1.12	0.15	3.36
	5	1	3	2	50	42	8	1.21	0.12	2.9
	5	1	3	3					0.27	6.26
	5	2	1	1	54	36	10	1.1	0.25	5.5
	5	2	1	2	48	46	6	1.3	0.19	4.94
	5	2	1	3					0.44	10.44
	5	2	2	1	50	44	8	1.11	0.22	4.88
	5	2	2	2	62	32	8	1.22	0.15	3.66
	5	2	2	3					0.37	8.54
	5	2	3	1	56	32	12	1.08	0.25	5.4
	5	2	3	2	48	42	9	1.14	0.13	2.96
	5	2	3	3					0.38	8.36
	5	3	1	1	56	34	10	1.08	0.27	5.83
	5	3	1	2	52	40	6	1.11	0.19	4.22
	5	3	1	3					0.46	10.05
	5	3	2	1	58	32	6	1.09	0.26	5.67
	5	3	2	2	58	40	6	1.21	0.24	5.81
	5	3	2	3					0.5	11.48
	5	3	3	1	48	40	12	1.05	0.22	4.62
	5	3	3	2	54	38	10	1.11	0.18	4
	5	3	3	3					0.4	8.62
	6	1	1	1	62	30	10	1.1	0.28	6.16
	6	1	1	2	66	26	6	1.3	0.15	3.9
	6	1	1	3					0.43	10.06
	6	1	2	1	58	32	12	1.09	0.23	5.01
	6	1	2	2	54	36	18	1.25	0.21	5.25
	6	1	2	3					0.44	10.26
	6	1	3	1	58	32	8	1.17	0.18	4.21
	6	1	3	2	56	36	12	1.29	0.21	5.42
	6	1	3	3					0.39	9.63
	6	2	1	1	60	30	8	1.19	0.16	3.81
	6	2	1	2	66	28	8	1.2	0.16	3.84
	6	2	1	3					0.32	7.65
	6	2	2	1	62	30	10	1.02	0.14	2.86
	6	2	2	2	60	34	10	1.17	0.21	4.91
	6	2	2	3					0.35	7.77
	6	2	3	1	58	32	10	1.12	0.27	6.05
	6	2	3	2	58	32	8	1.14	0.23	5.24
	6	2	3	3					0.5	11.29
	6	3	1	1	46	44	10	1.03	0.19	3.91
	6	3	1	2	58	36	6	1.23	0.18	4.43
	6	3	1	3					0.37	8.34
	6	3	2	1	58	30	8	1.01	0.27	5.45
	6	3	2	2	50	32	6	1.11	0.2	4.44
	6	3	2	3					0.47	9.89
	6	3	3	1	64	28	10	0.98	0.25	4.9
	6	3	3	2	48	40	10	1.18	0.19	4.48
	6	3	3	3					0.44	9.38
