# Supplementary material for: Comparison of soil organic carbon and total nitrogen stocks between farmland treated with three and six years level soil bund and adjacent farmland without conservation measure: In the case of southwestern Ethiopia
Source: PLoS One. 2021 May 27;16(5):e0252123. doi: 10.1371/journal.pone.0252123 (PMC8158939; doi:10.1371/journal.pone.0252123)
Supplement: S2 Appendix — (XLSX) [file pone.0252123.s002.xlsx]

## Sheet: Sheet1
	REP	AGE	ZONE	DEPTH (cm)	SAND (%)	CLAY (%)	SILT (%)	Bulk Density	PH	Organic Carbon	SOC Stocks (Mg/Ha)
	1	1	1	1	58	30	5	1.1	4.68	2.23	49.06
	1	1	1	2	56	30	5	1.22	4.61	2.04	49.78
	1	1	1	3						4.27	98.84
	1	1	2	1	64	24	9	1.18	4.79	2.06	48.62
	1	1	2	2	54	32	5	1.19	4.59	1.48	35.22
	1	1	2	3						3.54	83.84
	1	1	3	1	52	30	5	1.1	4.83	2.11	46.42
	1	1	3	2	64	24	9	1.22	4.59	1.43	34.89
	1	1	3	3						3.54	81.31
	1	2	1	1	60	26	12	1.14	4.52	2.35	53.58
	1	2	1	2	62	26	14	1.17	4.47	2.06	48.2
	1	2	1	3						4.41	101.78
	1	2	2	1	53	36	12	1.1	4.61	2.16	47.52
	1	2	2	2	51	40	14	1.31	4.4	1.83	47.95
	1	2	2	3						3.99	95.47
	1	2	3	1	55	34	18	1.16	4.62	2.31	53.59
	1	2	3	2	51	44	12	1.25	4.49	1.7	42.5
	1	2	3	3						4.01	96.09
	1	3	1	1	67	28	14	1.01	4.72	2.2	44.44
	1	3	1	2	55	40	12	1.24	4.76	1.41	34.97
	1	3	1	3						3.61	79.41
	1	3	2	1	45	46	9	1.05	4.78	2.15	45.15
	1	3	2	2	61	34	9	1.23	4.84	1.74	42.8
	1	3	2	3						3.89	87.95
	1	3	3	1	67	28	11	1	4.73	2.5	50
	1	3	3	2	55	36	5	1.13	4.75	1.8	40.68
	1	3	3	3						4.3	90.68
	2	1	1	1	60	32	12	1.15	4.84	2	46
	2	1	1	2	66	30	8	1.38	4.85	1.38	38.09
	2	1	1	3						3.38	84.09
	2	1	2	1	50	38	10	1.1	4.9	2.34	51.48
	2	1	2	2	62	30	10	1.26	4.76	1.34	33.77
	2	1	2	3						3.68	85.25
	2	1	3	1	58	32	16	1.05	5.03	1.88	39.48
	2	1	3	2	60	30	12	1.23	4.89	1.7	41.82
	2	1	3	3						3.58	81.3
	2	2	1	1	62	28	8	1.12	4.89	1.95	43.68
	2	2	1	2	54	36	4	1.24	4.92	1.4	34.72
	2	2	1	3						3.35	78.4
	2	2	2	1	54	30	12	1.03	5.05	1.82	37.49
	2	2	2	2	68	22	8	1.36	4.88	1.62	44.06
	2	2	2	3						3.44	81.56
	2	2	3	1	50	36	10	1.05	4.83	2.25	47.25
	2	2	3	2	52	36	10	1.18	4.82	1.84	43.42
	2	2	3	3						4.09	90.67
	2	3	1	1	56	32	10	0.87	4.88	2.44	42.46
	2	3	1	2	68	24	10	1.2	4.82	1.58	37.92
	2	3	1	3						4.02	80.38
	2	3	2	1	60	30	16	1.03	4.85	2.23	45.94
	2	3	2	2	56	34	10	1.19	4.98	2.01	47.84
	2	3	2	3						4.24	93.78
	2	3	3	1	50	34	14	0.97	5.07	2.29	44.43
	2	3	3	2	62	26	12	1.06	4.96	1.89	40.07
	2	3	3	3						4.18	84.49
	3	1	1	1	64	24	10	1.2	4.42	1.6	38.4
	3	1	1	2	64	24	8	1.32	4.34	1.39	36.7
	3	1	1	3						2.99	75.1
	3	1	2	1	54	34	8	1.06	4.46	2.67	56.6
	3	1	2	2	60	28	18	1.22	4.83	2.06	50.26
	3	1	2	3						4.73	106.87
	3	1	3	1	68	22	10	1.19	4.96	2.24	53.31
	3	1	3	2	60	26	4	1.3	4.89	1.85	48.1
	3	1	3	3						4.09	101.41
	3	2	1	1	62	26	12	1.08	4.5	2.44	52.7
	3	2	1	2	64	24	12	1.18	4.58	2.19	51.68
	3	2	1	3						4.63	104.39
	3	2	2	1	60	26	12	1	4.54	2.51	50.2
	3	2	2	2	54	32	12	1.07	4.6	1.62	34.67
	3	2	2	3						4.13	84.87
	3	2	3	1	60	26	10	1.14	4.47	2.5	57
	3	2	3	2	52	34	14	1.17	4.39	1.91	44.69
	3	2	3	3						4.41	101.69
	3	3	1	1	68	22	12	1.02	4.46	2.71	55.28
	3	3	1	2	70	22	12	1.17	4.59	2.12	49.61
	3	3	1	3						4.83	104.89
	3	3	2	1	54	38	14	1.09	4.48	2.67	58.21
	3	3	2	2	52	30	14	1.22	4.39	2.23	54.41
	3	3	2	3						4.9	112.62
	3	3	3	1	58	32	14	1.03	4.54	2.75	56.65
	3	3	3	2	58	38	14	1.17	4.45	1.96	45.86
	3	3	3	3						4.71	102.51
	4	1	1	1	52	38	12	1.14	4.6	2.32	52.9
	4	1	1	2	60	32	12	1.26	4.66	1.53	38.56
	4	1	1	3						3.85	91.45
	4	1	2	1	54	34	12	1.1	4.73	2.3	50.6
	4	1	2	2	58	34	10	1.22	4.63	1.69	41.24
	4	1	2	3						3.99	91.84
	4	1	3	1	58	32	14	1.18	4.54	2.55	60.18
	4	1	3	2	58	32	14	1.25	4.57	1.84	46
	4	1	3	3						4.39	106.18
	4	2	1	1	66	22	10	1.1	4.69	2.57	56.54
	4	2	1	2	72	20	8	1.19	4.7	2.21	52.6
	4	2	1	3						4.78	109.14
	4	2	2	1	62	26	12	1.09	4.63	2.37	51.67
	4	2	2	2	60	30	8	1.2	4.66	2.13	51.12
	4	2	2	3						4.5	102.79
	4	2	3	1	60	28	8	1.1	4.55	2.03	44.66
	4	2	3	2	60	28	8	1.12	4.52	1.69	37.86
	4	2	3	3						3.72	82.52
	4	3	1	1	66	22	12	1.11	4.73	2.59	57.5
	4	3	1	2	60	28	8	1.15	4.63	2.62	60.26
	4	3	1	3						5.21	117.76
	4	3	2	1	68	20	12	1.01	4.66	2.81	56.76
	4	3	2	2	66	24	10	1.13	4.65	2	45.2
	4	3	2	3						4.81	101.96
	4	3	3	1	58	28	12	1.05	4.68	2.76	57.96
	4	3	3	2	56	30	12	1.05	4.8	2.72	57.12
	4	3	3	3						5.48	115.08
	5	1	1	1	56	34	10	1.18	4.54	2.01	47.44
	5	1	1	2	68	26	8	1.21	4.48	1.44	34.85
	5	1	1	3						3.45	82.28
	5	1	2	1	56	36	10	1.13	4.52	1.62	36.61
	5	1	2	2	60	32	2	1.3	4.77	1.98	51.48
	5	1	2	3						3.6	88.09
	5	1	3	1	44	44	12	1.12	4.58	2.6	58.24
	5	1	3	2	50	42	8	1.21	4.67	2.32	56.14
	5	1	3	3						4.92	114.38
	5	2	1	1	54	36	10	1.1	4.68	2.68	58.96
	5	2	1	2	48	46	6	1.3	4.88	1.75	45.5
	5	2	1	3						4.43	104.46
	5	2	2	1	50	44	8	1.11	4.8	2.62	58.16
	5	2	2	2	62	32	8	1.22	5.01	2.4	58.56
	5	2	2	3						5.02	116.72
	5	2	3	1	56	32	12	1.08	4.83	2.61	56.38
	5	2	3	2	48	42	9	1.14	5.15	2.05	46.74
	5	2	3	3						4.66	103.12
	5	3	1	1	56	34	10	1.08	4.82	2.46	53.14
	5	3	1	2	52	40	6	1.11	4.84	1.93	42.85
	5	3	1	3						4.39	95.98
	5	3	2	1	58	32	6	1.09	4.95	2.56	55.81
	5	3	2	2	58	40	6	1.21	4.78	2.25	54.45
	5	3	2	3						4.81	110.26
	5	3	3	1	48	40	12	1.05	4.76	2.44	51.24
	5	3	3	2	54	38	10	1.11	4.98	2.09	46.4
	5	3	3	3						4.53	97.64
	6	1	1	1	62	30	10	1.1	4.72	1.75	38.5
	6	1	1	2	66	26	6	1.3	4.89	1.43	37.18
	6	1	1	3						3.18	75.68
	6	1	2	1	58	32	12	1.09	4.75	2.67	58.21
	6	1	2	2	54	36	18	1.25	4.9	1.91	47.75
	6	1	2	3						4.58	105.96
	6	1	3	1	58	32	8	1.17	5.02	2.75	64.35
	6	1	3	2	56	36	12	1.29	4.86	2.17	55.99
	6	1	3	3						4.92	120.34
	6	2	1	1	60	30	8	1.19	4.84	2.64	62.83
	6	2	1	2	66	28	8	1.2	4.96	2.04	48.96
	6	2	1	3						4.68	111.79
	6	2	2	1	62	30	10	1.02	4.83	2.03	41.41
	6	2	2	2	60	34	10	1.17	5.01	1.71	40.01
	6	2	2	3						3.74	81.43
	6	2	3	1	58	32	10	1.12	4.94	2.25	50.4
	6	2	3	2	58	32	8	1.14	4.82	1.83	41.72
	6	2	3	3						4.08	92.12
	6	3	1	1	46	44	10	1.03	4.61	2.68	55.21
	6	3	1	2	58	36	6	1.23	4.83	2.13	52.4
	6	3	1	3						4.81	107.61
	6	3	2	1	58	30	8	1.01	4.81	2.45	49.49
	6	3	2	2	50	32	6	1.11	4.71	1.93	42.85
	6	3	2	3						4.38	92.34
	6	3	3	1	64	28	10	0.98	4.92	2.73	53.51
	6	3	3	2	48	40	10	1.18	4.55	1.82	42.95
	6	3	3	3						4.55	96.46

## Sheet: Sheet2
	REP	AGE	ZONE	DEPTH (cm)	SAND (%)	CLAY (%)	SILT (%)	Bulk Density	PH	Nitrogen fraction	TN Stocks (Mg/Ha)
	1	1	1	1	58	30	5	1.1	4.68	0.21	4.62
	1	1	1	2	56	30	5	1.22	4.61	0.16	3.9
	1	1	1	3						0.37	8.52
	1	1	2	1	64	24	9	1.18	4.79	0.2	4.72
	1	1	2	2	54	32	5	1.19	4.59	0.14	3.33
	1	1	2	3						0.34	8.05
	1	1	3	1	52	30	5	1.1	4.83	0.21	4.62
	1	1	3	2	64	24	9	1.22	4.59	0.19	4.64
	1	1	3	3						0.4	9.26
	1	2	1	1	60	26	12	1.14	4.52	0.18	4.1
	1	2	1	2	62	26	14	1.17	4.47	0.18	4.21
	1	2	1	3						0.36	8.32
	1	2	2	1	53	36	12	1.1	4.61	0.23	5.06
	1	2	2	2	51	40	14	1.31	4.4	0.26	6.81
	1	2	2	3						0.49	11.87
	1	2	3	1	55	34	18	1.16	4.62	0.25	5.8
	1	2	3	2	51	44	12	1.25	4.49	0.23	5.75
	1	2	3	3						0.48	11.55
	1	3	1	1	67	28	14	1.01	4.72	0.25	5.05
	1	3	1	2	55	40	12	1.24	4.76	0.19	4.71
	1	3	1	3						0.44	9.76
	1	3	2	1	45	46	9	1.05	4.78	0.23	4.83
	1	3	2	2	61	34	9	1.23	4.84	0.18	4.43
	1	3	2	3						0.41	9.26
	1	3	3	1	67	28	11	1	4.73	0.23	4.6
	1	3	3	2	55	36	5	1.13	4.75	0.2	4.52
	1	3	3	3						0.43	9.12
	2	1	1	1	60	32	12	1.15	4.84	0.2	4.6
	2	1	1	2	66	30	8	1.38	4.85	0.15	4.14
	2	1	1	3						0.35	8.74
	2	1	2	1	50	38	10	1.1	4.9	0.2	4.4
	2	1	2	2	62	30	10	1.26	4.76	0.14	3.53
	2	1	2	3						0.34	7.93
	2	1	3	1	58	32	16	1.05	5.03	0.22	4.62
	2	1	3	2	60	30	12	1.23	4.89	0.14	3.44
	2	1	3	3						0.36	8.06
	2	2	1	1	62	28	8	1.12	4.89	0.15	3.36
	2	2	1	2	54	36	4	1.24	4.92	0.15	3.72
	2	2	1	3						0.3	7.08
	2	2	2	1	54	30	12	1.03	5.05	0.27	5.56
	2	2	2	2	68	22	8	1.36	4.88	0.24	6.53
	2	2	2	3						0.51	12.09
	2	2	3	1	50	36	10	1.05	4.83	0.24	5.04
	2	2	3	2	52	36	10	1.18	4.82	0.18	4.25
	2	2	3	3						0.42	9.29
	2	3	1	1	56	32	10	0.87	4.88	0.25	4.35
	2	3	1	2	68	24	10	1.2	4.82	0.21	5.04
	2	3	1	3						0.46	9.39
	2	3	2	1	60	30	16	1.03	4.85	0.27	5.56
	2	3	2	2	56	34	10	1.19	4.98	0.22	5.24
	2	3	2	3						0.49	10.8
	2	3	3	1	50	34	14	0.97	5.07	0.25	4.85
	2	3	3	2	62	26	12	1.06	4.96	0.18	3.82
	2	3	3	3						0.43	8.67
	3	1	1	1	64	24	10	1.2	4.42	0.26	6.24
	3	1	1	2	64	24	8	1.32	4.34	0.26	6.86
	3	1	1	3						0.52	13.1
	3	1	2	1	54	34	8	1.06	4.46	0.25	5.3
	3	1	2	2	60	28	18	1.22	4.83	0.2	4.88
	3	1	2	3						0.45	10.18
	3	1	3	1	68	22	10	1.19	4.96	0.2	4.76
	3	1	3	2	60	26	4	1.3	4.89	0.13	3.38
	3	1	3	3						0.33	8.14
	3	2	1	1	62	26	12	1.08	4.5	0.25	5.4
	3	2	1	2	64	24	12	1.18	4.58	0.2	4.72
	3	2	1	3						0.45	10.12
	3	2	2	1	60	26	12	1	4.54	0.14	2.8
	3	2	2	2	54	32	12	1.07	4.6	0.21	4.49
	3	2	2	3						0.35	7.29
	3	2	3	1	60	26	10	1.14	4.47	0.21	4.79
	3	2	3	2	52	34	14	1.17	4.39	0.22	5.15
	3	2	3	3						0.43	9.94
	3	3	1	1	68	22	12	1.02	4.46	0.27	5.51
	3	3	1	2	70	22	12	1.17	4.59	0.19	4.45
	3	3	1	3						0.46	9.95
	3	3	2	1	54	38	14	1.09	4.48	0.09	1.96
	3	3	2	2	52	30	14	1.22	4.39	0.17	4.15
	3	3	2	3						0.26	6.11
	3	3	3	1	58	32	14	1.03	4.54	0.26	5.36
	3	3	3	2	58	38	14	1.17	4.45	0.17	3.98
	3	3	3	3						0.43	9.33
	4	1	1	1	52	38	12	1.14	4.6	0.22	5.02
	4	1	1	2	60	32	12	1.26	4.66	0.25	6.3
	4	1	1	3						0.47	11.32
	4	1	2	1	54	34	12	1.1	4.73	0.09	1.98
	4	1	2	2	58	34	10	1.22	4.63	0.26	6.34
	4	1	2	3						0.35	8.32
	4	1	3	1	58	32	14	1.18	4.54	0.17	4.01
	4	1	3	2	58	32	14	1.25	4.57	0.24	6
	4	1	3	3						0.41	10.01
	4	2	1	1	66	22	10	1.1	4.69	0.22	4.84
	4	2	1	2	72	20	8	1.19	4.7	0.19	4.52
	4	2	1	3						0.41	9.36
	4	2	2	1	62	26	12	1.09	4.63	0.23	5.01
	4	2	2	2	60	30	8	1.2	4.66	0.18	4.32
	4	2	2	3						0.41	9.33
	4	2	3	1	60	28	8	1.1	4.55	0.2	4.4
	4	2	3	2	60	28	8	1.12	4.52	0.23	5.15
	4	2	3	3						0.43	9.55
	4	3	1	1	66	22	12	1.11	4.73	0.23	5.11
	4	3	1	2	60	28	8	1.15	4.63	0.2	4.6
	4	3	1	3						0.43	9.71
	4	3	2	1	68	20	12	1.01	4.66	0.26	5.25
	4	3	2	2	66	24	10	1.13	4.65	0.18	4.07
	4	3	2	3						0.44	9.32
	4	3	3	1	58	28	12	1.05	4.68	0.24	5.04
	4	3	3	2	56	30	12	1.05	4.8	0.21	4.41
	4	3	3	3						0.45	9.45
	5	1	1	1	56	34	10	1.18	4.54	0.2	4.72
	5	1	1	2	68	26	8	1.21	4.48	0.14	3.39
	5	1	1	3						0.34	8.11
	5	1	2	1	56	36	10	1.13	4.52	0.27	6.1
	5	1	2	2	60	32	2	1.3	4.77	0.19	4.94
	5	1	2	3						0.46	11.04
	5	1	3	1	44	44	12	1.12	4.58	0.15	3.36
	5	1	3	2	50	42	8	1.21	4.67	0.12	2.9
	5	1	3	3						0.27	6.26
	5	2	1	1	54	36	10	1.1	4.68	0.25	5.5
	5	2	1	2	48	46	6	1.3	4.88	0.19	4.94
	5	2	1	3						0.44	10.44
	5	2	2	1	50	44	8	1.11	4.8	0.22	4.88
	5	2	2	2	62	32	8	1.22	5.01	0.15	3.66
	5	2	2	3						0.37	8.54
	5	2	3	1	56	32	12	1.08	4.83	0.25	5.4
	5	2	3	2	48	42	9	1.14	5.15	0.13	2.96
	5	2	3	3						0.38	8.36
	5	3	1	1	56	34	10	1.08	4.82	0.27	5.83
	5	3	1	2	52	40	6	1.11	4.84	0.19	4.22
	5	3	1	3						0.46	10.05
	5	3	2	1	58	32	6	1.09	4.95	0.26	5.67
	5	3	2	2	58	40	6	1.21	4.78	0.24	5.81
	5	3	2	3						0.5	11.48
	5	3	3	1	48	40	12	1.05	4.76	0.22	4.62
	5	3	3	2	54	38	10	1.11	4.98	0.18	4
	5	3	3	3						0.4	8.62
	6	1	1	1	62	30	10	1.1	4.72	0.28	6.16
	6	1	1	2	66	26	6	1.3	4.89	0.15	3.9
	6	1	1	3						0.43	10.06
	6	1	2	1	58	32	12	1.09	4.75	0.23	5.01
	6	1	2	2	54	36	18	1.25	4.9	0.21	5.25
	6	1	2	3						0.44	10.26
	6	1	3	1	58	32	8	1.17	5.02	0.18	4.21
	6	1	3	2	56	36	12	1.29	4.86	0.21	5.42
	6	1	3	3						0.39	9.63
	6	2	1	1	60	30	8	1.19	4.84	0.16	3.81
	6	2	1	2	66	28	8	1.2	4.96	0.16	3.84
	6	2	1	3						0.32	7.65
	6	2	2	1	62	30	10	1.02	4.83	0.14	2.86
	6	2	2	2	60	34	10	1.17	5.01	0.21	4.91
	6	2	2	3						0.35	7.77
	6	2	3	1	58	32	10	1.12	4.94	0.27	6.05
	6	2	3	2	58	32	8	1.14	4.82	0.23	5.24
	6	2	3	3						0.5	11.29
	6	3	1	1	46	44	10	1.03	4.61	0.19	3.91
	6	3	1	2	58	36	6	1.23	4.83	0.18	4.43
	6	3	1	3						0.37	8.34
	6	3	2	1	58	30	8	1.01	4.81	0.27	5.45
	6	3	2	2	50	32	6	1.11	4.71	0.2	4.44
	6	3	2	3						0.47	9.89
	6	3	3	1	64	28	10	0.98	4.92	0.25	4.9
	6	3	3	2	48	40	10	1.18	4.55	0.19	4.48
	6	3	3	3						0.44	9.38
